# Supplementary material for: ﻿Eastern Colombian Páramo Liodessus Guignot, 1939 diving beetles are genetically structured, but show signs of hybridization, with description of new species and subspecies (Coleoptera, Dytiscidae)
Source: Zookeys. 2023 Jan 31;1143:165–87. doi: 10.3897/zookeys.1143.97461 (PMC10207932; doi:10.3897/zookeys.1143.97461)
Supplement: XML Treatment for Liodessus bogotensis bogotensis × Liodessus bogotensis matarredonda [file zookeys.1143.97461-treatment7.xml]

<!DOCTYPE tp:taxon-treatment
  PUBLIC "-//TaxonX//DTD Taxonomic Treatment Publishing DTD v0 20100105//EN" "tax-treatment-NSO.dtd">
<tp:taxon-treatment xmlns:tp="http://www.plazi.org/taxpub"><tp:treatment-meta><kwd-group><label>Taxon classification</label><kwd>
                <named-content content-type="kingdom">Animalia</named-content>
              </kwd><kwd>
                <named-content content-type="order">Coleoptera</named-content>
              </kwd><kwd>
                <named-content content-type="family">Dytiscidae</named-content>
              </kwd></kwd-group><mixed-citation publication-type="journal"><person-group><name><surname>Balke</surname><given-names>Michael</given-names></name><name><surname>Neven</surname><given-names>Katja</given-names></name><name><surname>Villastrigo</surname><given-names>Adrián</given-names></name><name><surname>Ospina-Torres</surname><given-names>Rodulfo</given-names></name><name><surname>Prieto</surname><given-names>Carlos</given-names></name><name><surname>Gutierrez Rubiano</surname><given-names>Nicolas</given-names></name><name><surname>Lotta</surname><given-names>Ingrid</given-names></name><name><surname>Dueñas</surname><given-names>Luisa F.</given-names></name><name><surname>Hendrich</surname><given-names>Lars</given-names></name></person-group><article-title>﻿Eastern Colombian Páramo <italic><tp:taxon-name><tp:taxon-name-part taxon-name-part-type="genus" reg="Liodessus">Liodessus</tp:taxon-name-part></tp:taxon-name></italic> Guignot, 1939 diving beetles are genetically structured, but show signs of hybridization, with description of new species and subspecies (<tp:taxon-name><tp:taxon-name-part taxon-name-part-type="order">Coleoptera</tp:taxon-name-part></tp:taxon-name>, <tp:taxon-name><tp:taxon-name-part taxon-name-part-type="family">Dytiscidae</tp:taxon-name-part></tp:taxon-name>)</article-title><source>Zookeys</source><day>31</day><month>01</month><year>2023</year><volume>1143</volume><fpage>165</fpage><lpage>187</lpage><pub-id pub-id-type="doi">10.3897/zookeys.1143.97461</pub-id></mixed-citation></tp:treatment-meta><tp:nomenclature><label>﻿?</label><tp:taxon-name>
              <object-id xmlns:xlink="http://www.w3.org/1999/xlink" content-type="arpha" xlink:type="simple">23ABCECD-D5A2-5424-B3C6-7BEE669E1274</object-id>
              <tp:taxon-name-part taxon-name-part-type="genus" reg="Liodessus">Liodessus</tp:taxon-name-part>
              <tp:taxon-name-part taxon-name-part-type="species" reg="bogotensis">bogotensis</tp:taxon-name-part>
              <tp:taxon-name-part taxon-name-part-type="subspecies" reg="bogotensis">bogotensis</tp:taxon-name-part>
              <tp:taxon-name-part taxon-name-part-type="hybrid-sign">×</tp:taxon-name-part>
              <tp:taxon-name-part taxon-name-part-type="genus" reg="Liodessus">Liodessus</tp:taxon-name-part>
              <tp:taxon-name-part taxon-name-part-type="species" reg="bogotensis">bogotensis</tp:taxon-name-part>
              <tp:taxon-name-part taxon-name-part-type="subspecies" reg="matarredonda">matarredonda</tp:taxon-name-part>
            </tp:taxon-name><xref ref-type="fig" rid="F6">Fig. 6B</xref></tp:nomenclature><tp:treatment-sec sec-type="material" id="SECID0EIRBI"><title>Material studied.</title><p>Colombia • 67 specimens; Cundinamarca, pools by the road from Bogotá before Matarredonda park; 3,300 m alt.; 20.xi.2018; 4.564, -74.008; Ospina, Balke &amp; Megna leg.; COL_MB_2018_09; <named-content xmlns:xlink="http://www.w3.org/1999/xlink" content-type="dwc:institutional_code" xlink:title="Insect collection, Universidad Nacional de Colombia, Bogotá, Colombia" xlink:href="http://grbio.org/institution/universidad-nacional-de-colombia" xlink:type="simple">UNAL</named-content>, <named-content xmlns:xlink="http://www.w3.org/1999/xlink" content-type="dwc:institutional_code" xlink:title="SNSB-Zoologische Staatssammlung, München, Germany" xlink:href="http://grbio.org/institution/zoologische-staatssammlung" xlink:type="simple">ZSM</named-content>.</p></tp:treatment-sec><tp:treatment-sec sec-type="notes" id="SECID0EYRBI"><title>Notes.</title><p>This form is intermediate between two subspecies, in terms of body size and coloration (Fig. <xref ref-type="fig" rid="F6">6B</xref>). Females are mostly completely microreticulation dorsally as in <italic><tp:taxon-name><tp:taxon-name-part taxon-name-part-type="genus" reg="Liodessus">L.</tp:taxon-name-part><tp:taxon-name-part taxon-name-part-type="species" reg="bogotensis">b.</tp:taxon-name-part><tp:taxon-name-part taxon-name-part-type="subspecies" reg="bogotensis">bogotensis</tp:taxon-name-part></tp:taxon-name></italic>, but in some the head and pronotum are shiny, and the elytra have microreticulation only apically. The metathoracic wings are large, as in <italic><tp:taxon-name><tp:taxon-name-part taxon-name-part-type="genus" reg="Liodessus">L.</tp:taxon-name-part><tp:taxon-name-part taxon-name-part-type="species" reg="bogotensis">b.</tp:taxon-name-part><tp:taxon-name-part taxon-name-part-type="subspecies" reg="bogotensis">bogotensis</tp:taxon-name-part></tp:taxon-name></italic>. Some specimens determined by body size and dorsal coloration would be assigned to <italic><tp:taxon-name><tp:taxon-name-part taxon-name-part-type="genus" reg="Liodessus">L.</tp:taxon-name-part><tp:taxon-name-part taxon-name-part-type="species" reg="bogotensis">b.</tp:taxon-name-part><tp:taxon-name-part taxon-name-part-type="subspecies" reg="matarredonda">matarredonda</tp:taxon-name-part></tp:taxon-name></italic>, but are fully winged (Fig. <xref ref-type="fig" rid="F6">6B</xref>).</p></tp:treatment-sec><tp:treatment-sec sec-type="description" id="SECID0E3TBI"><title>Measurements</title><p><bold>(N = 20).</bold> Total length 2.2–2.5 mm (mean 2.36); length without head 1.9–2.2 mm (mean 2.02); maximum width 1.1–1.2 mm (mean 1.07).</p></tp:treatment-sec><tp:treatment-sec sec-type="distribution" id="SECID0ENUBI"><title>Distribution.</title><p>Below Páramo de Matarredonda (Fig. <xref ref-type="fig" rid="F1">1</xref>).</p></tp:treatment-sec><tp:treatment-sec><!--Section generated to contain objects referenced in tp:taxon-treatment.--><fig id="F6" position="float" orientation="portrait"><object-id xmlns:xlink="http://www.w3.org/1999/xlink" content-type="doi" xlink:type="simple">10.3897/zookeys.1143.97461.figure6</object-id><object-id xmlns:xlink="http://www.w3.org/1999/xlink" content-type="arpha" xlink:type="simple">89A5F37D-8A2D-5C7E-A4C4-7910AF611F3D</object-id><label>Figure 6.</label><caption><p>Variation in size and dorsal coloration of subspecies and a hybrid of <italic><tp:taxon-name><tp:taxon-name-part taxon-name-part-type="genus" reg="Liodessus">Liodessus</tp:taxon-name-part><tp:taxon-name-part taxon-name-part-type="species" reg="bogotensis">bogotensis</tp:taxon-name-part></tp:taxon-name></italic><bold>A</bold><italic><tp:taxon-name><tp:taxon-name-part taxon-name-part-type="genus" reg="Liodessus">Liodessus</tp:taxon-name-part><tp:taxon-name-part taxon-name-part-type="species" reg="bogotensis">b.</tp:taxon-name-part><tp:taxon-name-part taxon-name-part-type="subspecies" reg="matarredonda">matarredonda</tp:taxon-name-part></tp:taxon-name></italic><bold>B</bold> hybrid specimens of <italic><tp:taxon-name><tp:taxon-name-part taxon-name-part-type="genus" reg="Liodessus">L.</tp:taxon-name-part><tp:taxon-name-part taxon-name-part-type="species" reg="bogotensis">b.</tp:taxon-name-part><tp:taxon-name-part taxon-name-part-type="subspecies" reg="bogotensis">bogotensis</tp:taxon-name-part></tp:taxon-name></italic> and <italic><tp:taxon-name><tp:taxon-name-part taxon-name-part-type="genus" reg="Liodessus">L.</tp:taxon-name-part><tp:taxon-name-part taxon-name-part-type="species" reg="bogotensis">b.</tp:taxon-name-part><tp:taxon-name-part taxon-name-part-type="subspecies" reg="matarredonda">matarredonda</tp:taxon-name-part></tp:taxon-name></italic>. Scale bar: 2 mm.</p></caption><graphic xmlns:xlink="http://www.w3.org/1999/xlink" xlink:href="zookeys-1143-165_article-97461__-g006.jpg" position="float" orientation="portrait" xlink:type="simple" id="oo_803540.jpg"><uri content-type="original_file" xlink:type="simple">https://binary.pensoft.net/fig/803540</uri></graphic></fig><fig id="F1" position="float" orientation="portrait"><object-id xmlns:xlink="http://www.w3.org/1999/xlink" content-type="doi" xlink:type="simple">10.3897/zookeys.1143.97461.figure1</object-id><object-id xmlns:xlink="http://www.w3.org/1999/xlink" content-type="arpha" xlink:type="simple">EA9F7BF8-5DBD-53CE-9838-13276B9423C0</object-id><label>Figure 1.</label><caption><p>Map of sampling localities <bold>A</bold> overview of northwestern South America showing are of sampling depicted in “B” <bold>B</bold> colored areas represent districts in Páramo: Santanderes (blue), Boyacá (green), and Cundinamarca (brown).</p></caption><graphic xmlns:xlink="http://www.w3.org/1999/xlink" xlink:href="zookeys-1143-165_article-97461__-g001.jpg" position="float" orientation="portrait" xlink:type="simple" id="oo_803535.jpg"><uri content-type="original_file" xlink:type="simple">https://binary.pensoft.net/fig/803535</uri></graphic></fig></tp:treatment-sec></tp:taxon-treatment>
