# Supplementary material for: ﻿Eastern Colombian Páramo Liodessus Guignot, 1939 diving beetles are genetically structured, but show signs of hybridization, with description of new species and subspecies (Coleoptera, Dytiscidae)
Source: Zookeys. 2023 Jan 31;1143:165–87. doi: 10.3897/zookeys.1143.97461 (PMC10207932; doi:10.3897/zookeys.1143.97461)
Supplement: XML Treatment for Liodessus bogotensis sumapaz [file zookeys.1143.97461-treatment8.xml]

<!DOCTYPE tp:taxon-treatment
  PUBLIC "-//TaxonX//DTD Taxonomic Treatment Publishing DTD v0 20100105//EN" "tax-treatment-NSO.dtd">
<tp:taxon-treatment xmlns:tp="http://www.plazi.org/taxpub"><tp:treatment-meta><kwd-group><label>Taxon classification</label><kwd>
                <named-content content-type="kingdom">Animalia</named-content>
              </kwd><kwd>
                <named-content content-type="order">Coleoptera</named-content>
              </kwd><kwd>
                <named-content content-type="family">Dytiscidae</named-content>
              </kwd></kwd-group><mixed-citation publication-type="journal"><person-group><name><surname>Balke</surname><given-names>Michael</given-names></name><name><surname>Neven</surname><given-names>Katja</given-names></name><name><surname>Villastrigo</surname><given-names>Adrián</given-names></name><name><surname>Ospina-Torres</surname><given-names>Rodulfo</given-names></name><name><surname>Prieto</surname><given-names>Carlos</given-names></name><name><surname>Gutierrez Rubiano</surname><given-names>Nicolas</given-names></name><name><surname>Lotta</surname><given-names>Ingrid</given-names></name><name><surname>Dueñas</surname><given-names>Luisa F.</given-names></name><name><surname>Hendrich</surname><given-names>Lars</given-names></name></person-group><article-title>﻿Eastern Colombian Páramo <italic><tp:taxon-name><tp:taxon-name-part taxon-name-part-type="genus" reg="Liodessus">Liodessus</tp:taxon-name-part></tp:taxon-name></italic> Guignot, 1939 diving beetles are genetically structured, but show signs of hybridization, with description of new species and subspecies (<tp:taxon-name><tp:taxon-name-part taxon-name-part-type="order">Coleoptera</tp:taxon-name-part></tp:taxon-name>, <tp:taxon-name><tp:taxon-name-part taxon-name-part-type="family">Dytiscidae</tp:taxon-name-part></tp:taxon-name>)</article-title><source>Zookeys</source><day>31</day><month>01</month><year>2023</year><volume>1143</volume><fpage>165</fpage><lpage>187</lpage><pub-id pub-id-type="doi">10.3897/zookeys.1143.97461</pub-id></mixed-citation></tp:treatment-meta><tp:nomenclature><label>﻿</label><tp:taxon-name>
              <object-id xmlns:xlink="http://www.w3.org/1999/xlink" content-type="arpha" xlink:type="simple">EAA73E83-4FD8-5F08-8905-17E23CFFAD5E</object-id>
              <tp:taxon-name-part taxon-name-part-type="genus" reg="Liodessus">Liodessus</tp:taxon-name-part>
              <tp:taxon-name-part taxon-name-part-type="species" reg="bogotensis">bogotensis</tp:taxon-name-part>
              <tp:taxon-name-part taxon-name-part-type="subspecies" reg="sumapaz">sumapaz</tp:taxon-name-part>
              <object-id xmlns:xlink="http://www.w3.org/1999/xlink" content-type="zoobank" xlink:type="simple">https://zoobank.org/53689F1E-E38C-46C6-A54A-627B2D5831D6</object-id>
            </tp:taxon-name><tp:taxon-status xmlns:xlink="http://www.w3.org/1999/xlink" xlink:type="simple">ssp. nov.</tp:taxon-status><xref ref-type="fig" rid="F7">Figs 7B</xref><xref ref-type="fig" rid="F9">, 9C</xref><xref ref-type="fig" rid="F10">, 10F</xref></tp:nomenclature><tp:treatment-sec sec-type="type locality" id="SECID0EQWBI"><title>Type locality.</title><p>Colombia, Bogotá D.C., Páramo de Sumapaz.</p><p><bold><italic>Holotype</italic></bold>: Colombia • ♂; Bogotá D.C., PN Sumapaz; 3,500 m alt.; 13.xi.2018, <named-content xmlns:xlink="http://www.w3.org/1999/xlink" content-type="dwc:verbatimCoordinates" xlink:type="simple"><named-content content-type="geo-json" specific-use="{&#34;type&#34;:&#34;Point&#34;,&#34;coordinates&#34;:[-74.207000,4.290000]}" id="NCID0E6WBI" xlink:type="simple">4.290, -74.207</named-content></named-content>; Ospina, Balke &amp; Megna leg.; COL_MB_2018_04; <named-content xmlns:xlink="http://www.w3.org/1999/xlink" content-type="dwc:institutional_code" xlink:title="Insect collection, Universidad Nacional de Colombia, Bogotá, Colombia" xlink:href="http://grbio.org/institution/universidad-nacional-de-colombia" xlink:type="simple">UNAL</named-content>. <bold><italic>Paratypes</italic></bold>: Colombia • 409 specimens; same data as holotype; <named-content xmlns:xlink="http://www.w3.org/1999/xlink" content-type="dwc:institutional_code" xlink:title="Insect collection, Universidad Nacional de Colombia, Bogotá, Colombia" xlink:href="http://grbio.org/institution/universidad-nacional-de-colombia" xlink:type="simple">UNAL</named-content>, <named-content xmlns:xlink="http://www.w3.org/1999/xlink" content-type="dwc:institutional_code" xlink:title="SNSB-Zoologische Staatssammlung, München, Germany" xlink:href="http://grbio.org/institution/zoologische-staatssammlung" xlink:type="simple">ZSM</named-content>. <named-content xmlns:xlink="http://www.w3.org/1999/xlink" content-type="dwc:institutional_code" xlink:title="SNSB-Zoologische Staatssammlung, München, Germany" xlink:href="http://grbio.org/institution/zoologische-staatssammlung" xlink:type="simple">ZSM</named-content> specimen imaging number for holotype: <named-content xmlns:xlink="http://www.w3.org/1999/xlink" content-type="dwc:institutional_code" xlink:title="SNSB-Zoologische Staatssammlung, München, Germany" xlink:href="http://grbio.org/institution/zoologische-staatssammlung" xlink:type="simple">ZSM</named-content>-<abbrev xmlns:xlink="http://www.w3.org/1999/xlink" xlink:title="Colombia" id="ABBRID0EAYBI" xlink:type="simple">COL</abbrev>-00096.</p></tp:treatment-sec><tp:treatment-sec sec-type="description" id="SECID0EEYBI"><title>Description of holotype.</title><p>A larger representative of the genus. Habitus narrowly elongate-oval, with slight discontinuity between pronotum and elytra (Fig. <xref ref-type="fig" rid="F7">7B</xref>); pronotum widest before base (Fig. <xref ref-type="fig" rid="F7">7B</xref>). Total length 2.5 mm; length without head 2.1 mm; maximum width 1.1 mm.</p><p><bold><italic>Color</italic>.</bold> Very dark brown to blackish dorsally and ventrally; lighter on anterior head, lateral pronotum, and bases of meso- and metatibia; elytron with slightly paler, band-like markings obvious under dissecting scope (Fig. <xref ref-type="fig" rid="F7">7B</xref>).</p><p><bold><italic>Surface sculpture</italic>.</bold> Head with a few setiferous punctures in front of a faint occipital line; distinct microreticulation only present around the eyes (Fig. <xref ref-type="fig" rid="F7">7B</xref>); posterior to occipital line with distinct microreticulation and few punctures. Pronotum and elytron shiny, with moderately dense, coarse, setiferous punctation (Fig. <xref ref-type="fig" rid="F7">7B</xref>).</p><p><bold><italic>Structures</italic>.</bold> Head with a rather faint occipital line in which there is series of punctures, with rounded clypeus. Antenna stout. Pronotum with distinct lateral bead and distinct, long, deep basal striae (Fig. <xref ref-type="fig" rid="F7">7B</xref>).</p><p><bold><italic>Genitalia</italic>.</bold> Median lobe of aedeagus typical of the <italic><tp:taxon-name><tp:taxon-name-part taxon-name-part-type="genus" reg="Liodessus">L.</tp:taxon-name-part><tp:taxon-name-part taxon-name-part-type="species" reg="bogotensis">bogotensis</tp:taxon-name-part></tp:taxon-name></italic> complex, with slight variation in curvature among individuals; tip in ventral view subtly broader than in the other subspecies of the complex (Figs <xref ref-type="fig" rid="F9">9C</xref>, <xref ref-type="fig" rid="F10">10F</xref>); parameres simple, of the “<tp:taxon-name><tp:taxon-name-part taxon-name-part-type="tribe">Bidessini</tp:taxon-name-part></tp:taxon-name>” type, 2-segmented.</p></tp:treatment-sec><tp:treatment-sec sec-type="variation" id="SECID0ED3BI"><title>Variation.</title><p><bold><italic>Measurements</italic></bold> (<italic>N</italic> = 20). Total length 2.4–2.6 mm (mean 2.53); length without head 2.1–2.3 mm (mean 2.19); maximum width 1.0–1.2 mm (mean 1.1).</p><p><bold><italic>Occipital line</italic>.</bold> Faint but well visible, or more or less obsolete (a few punctures visible instead).</p><p><bold><italic>Color</italic>.</bold> Usually darkly colored but a few specimens with paler, band-like markings on elytra.</p><p>Female variation: see below.</p><p><bold><italic>Metathoracic wings</italic>.</bold> Short, 2/3 or elytral length, venation visible in five dissected specimens from COL_MB_2018_10.</p><p><bold>Female.</bold> External morphology as in male, with the dorsal surface shiny except for microreticulation on the head; dorsal sculpture varies, with microreticulation on the posterior ~1/3 of elytron so that the surface appears slightly less shiny, or entire dorsal surface with stronger, dense microreticulation so that the surface appears dull (e.g. Fig. <xref ref-type="fig" rid="F7">7B</xref>, second specimen from right).</p></tp:treatment-sec><tp:treatment-sec sec-type="etymology" id="SECID0EJ5BI"><title>Etymology.</title><p>Named after the type locality, Páramo de Sumapaz. The word “sumapaz” is a noun in the nominative singular standing in apposition.</p></tp:treatment-sec><tp:treatment-sec sec-type="Identification notes" id="SECID0EY5BI"><title>Identification notes.</title><p>This subspecies is reliably only identified on the basis of the collecting locality and <italic>Cox1</italic> data. In the COLLI sequence database this subspecies has two diagnostic characters different from the other subspecies (Table <xref ref-type="table" rid="T1">1</xref>).</p></tp:treatment-sec><tp:treatment-sec sec-type="distribution" id="SECID0EE6BI"><title>Distribution.</title><p>Only known from the Páramo de Sumapaz (Fig. <xref ref-type="fig" rid="F1">1</xref>).</p></tp:treatment-sec><tp:treatment-sec sec-type="habitat" id="SECID0EO6BI"><title>Habitat.</title><p>Exposed, shallow, densely vegetated, stagnant water bodies.</p></tp:treatment-sec><tp:treatment-sec><!--Section generated to contain objects referenced in tp:taxon-treatment.--><fig id="F7" position="float" orientation="portrait"><object-id xmlns:xlink="http://www.w3.org/1999/xlink" content-type="doi" xlink:type="simple">10.3897/zookeys.1143.97461.figure7</object-id><object-id xmlns:xlink="http://www.w3.org/1999/xlink" content-type="arpha" xlink:type="simple">AADA18D0-5E05-53FD-A1B5-03B35434ECC2</object-id><label>Figure 7.</label><caption><p>Variation in size and dorsal coloration of subspecies of <italic><tp:taxon-name><tp:taxon-name-part taxon-name-part-type="genus" reg="Liodessus">Liodessus</tp:taxon-name-part><tp:taxon-name-part taxon-name-part-type="species" reg="bogotensis">bogotensis</tp:taxon-name-part></tp:taxon-name></italic><bold>A</bold><italic><tp:taxon-name><tp:taxon-name-part taxon-name-part-type="genus" reg="Liodessus">Liodessus</tp:taxon-name-part><tp:taxon-name-part taxon-name-part-type="species" reg="bogotensis">b.</tp:taxon-name-part><tp:taxon-name-part taxon-name-part-type="subspecies" reg="lacunaviridis">lacunaviridis</tp:taxon-name-part></tp:taxon-name></italic><bold>B</bold><italic><tp:taxon-name><tp:taxon-name-part taxon-name-part-type="genus" reg="Liodessus">Liodessus</tp:taxon-name-part><tp:taxon-name-part taxon-name-part-type="species" reg="bogotensis">b.</tp:taxon-name-part><tp:taxon-name-part taxon-name-part-type="subspecies" reg="sumapaz">sumapaz</tp:taxon-name-part></tp:taxon-name></italic>. Scale bar: 2 mm.</p></caption><graphic xmlns:xlink="http://www.w3.org/1999/xlink" xlink:href="zookeys-1143-165_article-97461__-g007.jpg" position="float" orientation="portrait" xlink:type="simple" id="oo_803541.jpg"><uri content-type="original_file" xlink:type="simple">https://binary.pensoft.net/fig/803541</uri></graphic></fig><fig id="F9" position="float" orientation="portrait"><object-id xmlns:xlink="http://www.w3.org/1999/xlink" content-type="doi" xlink:type="simple">10.3897/zookeys.1143.97461.figure9</object-id><object-id xmlns:xlink="http://www.w3.org/1999/xlink" content-type="arpha" xlink:type="simple">448F5950-2607-56C1-B3FE-501C6939F0D3</object-id><label>Figure 9.</label><caption><p>Median lobes in lateral view of <italic><tp:taxon-name><tp:taxon-name-part taxon-name-part-type="genus" reg="Liodessus">Liodessus</tp:taxon-name-part></tp:taxon-name></italic> subspecies <bold>A</bold><italic><tp:taxon-name><tp:taxon-name-part taxon-name-part-type="genus" reg="Liodessus">L.</tp:taxon-name-part><tp:taxon-name-part taxon-name-part-type="species" reg="bogotensis">bogotensis</tp:taxon-name-part><tp:taxon-name-part taxon-name-part-type="subspecies" reg="lacunaviridis">lacunaviridis</tp:taxon-name-part></tp:taxon-name></italic><bold>B</bold><italic><tp:taxon-name><tp:taxon-name-part taxon-name-part-type="genus" reg="Liodessus">L.</tp:taxon-name-part><tp:taxon-name-part taxon-name-part-type="species" reg="bogotensis">b.</tp:taxon-name-part><tp:taxon-name-part taxon-name-part-type="subspecies" reg="matarredonda">matarredonda</tp:taxon-name-part></tp:taxon-name></italic><bold>C</bold><italic><tp:taxon-name><tp:taxon-name-part taxon-name-part-type="genus" reg="Liodessus">L.</tp:taxon-name-part><tp:taxon-name-part taxon-name-part-type="species" reg="bogotensis">b.</tp:taxon-name-part><tp:taxon-name-part taxon-name-part-type="subspecies" reg="sumapaz">sumapaz</tp:taxon-name-part></tp:taxon-name></italic>. Scale bar: 0.2 mm.</p></caption><graphic xmlns:xlink="http://www.w3.org/1999/xlink" xlink:href="zookeys-1143-165_article-97461__-g009.jpg" position="float" orientation="portrait" xlink:type="simple" id="oo_803543.jpg"><uri content-type="original_file" xlink:type="simple">https://binary.pensoft.net/fig/803543</uri></graphic></fig><fig id="F10" position="float" orientation="portrait"><object-id xmlns:xlink="http://www.w3.org/1999/xlink" content-type="doi" xlink:type="simple">10.3897/zookeys.1143.97461.figure10</object-id><object-id xmlns:xlink="http://www.w3.org/1999/xlink" content-type="arpha" xlink:type="simple">C5395C8D-9EAA-5773-BE13-51511499933F</object-id><label>Figure 10.</label><caption><p>Tips of median lobes in ventral view of <italic><tp:taxon-name><tp:taxon-name-part taxon-name-part-type="genus" reg="Liodessus">Liodessus</tp:taxon-name-part></tp:taxon-name></italic> subspecies <bold>A</bold><italic><tp:taxon-name><tp:taxon-name-part taxon-name-part-type="genus" reg="Liodessus">L.</tp:taxon-name-part><tp:taxon-name-part taxon-name-part-type="species" reg="bogotensis">bogotensis</tp:taxon-name-part><tp:taxon-name-part taxon-name-part-type="subspecies" reg="bogotensis">bogotensis</tp:taxon-name-part></tp:taxon-name></italic><bold>B</bold><italic><tp:taxon-name><tp:taxon-name-part taxon-name-part-type="genus" reg="Liodessus">L.</tp:taxon-name-part><tp:taxon-name-part taxon-name-part-type="species" reg="bogotensis">bogotensis</tp:taxon-name-part><tp:taxon-name-part taxon-name-part-type="subspecies" reg="almorzadero">almorzadero</tp:taxon-name-part></tp:taxon-name></italic><bold>C</bold><italic><tp:taxon-name><tp:taxon-name-part taxon-name-part-type="genus" reg="Liodessus">L.</tp:taxon-name-part><tp:taxon-name-part taxon-name-part-type="species" reg="bogotensis">bogotensis</tp:taxon-name-part><tp:taxon-name-part taxon-name-part-type="subspecies" reg="chingaza">chingaza</tp:taxon-name-part></tp:taxon-name></italic><bold>D</bold><italic><tp:taxon-name><tp:taxon-name-part taxon-name-part-type="genus" reg="Liodessus">L.</tp:taxon-name-part><tp:taxon-name-part taxon-name-part-type="species" reg="bogotensis">b.</tp:taxon-name-part><tp:taxon-name-part taxon-name-part-type="subspecies" reg="lacunaviridis">lacunaviridis</tp:taxon-name-part></tp:taxon-name></italic><bold>E</bold><italic><tp:taxon-name><tp:taxon-name-part taxon-name-part-type="genus" reg="Liodessus">L.</tp:taxon-name-part><tp:taxon-name-part taxon-name-part-type="species" reg="bogotensis">b.</tp:taxon-name-part><tp:taxon-name-part taxon-name-part-type="subspecies" reg="matarredonda">matarredonda</tp:taxon-name-part></tp:taxon-name></italic><bold>F</bold><italic><tp:taxon-name><tp:taxon-name-part taxon-name-part-type="genus" reg="Liodessus">L.</tp:taxon-name-part><tp:taxon-name-part taxon-name-part-type="species" reg="bogotensis">b.</tp:taxon-name-part><tp:taxon-name-part taxon-name-part-type="subspecies" reg="sumapaz">sumapaz</tp:taxon-name-part></tp:taxon-name></italic>. Scale bar: 0.1 mm.</p></caption><graphic xmlns:xlink="http://www.w3.org/1999/xlink" xlink:href="zookeys-1143-165_article-97461__-g010.jpg" position="float" orientation="portrait" xlink:type="simple" id="oo_803544.jpg"><uri content-type="original_file" xlink:type="simple">https://binary.pensoft.net/fig/803544</uri></graphic></fig><table-wrap id="T1" position="float" orientation="portrait"><label>Table 1.</label><caption><p>Diagnostic characters in the <italic>Cox1</italic> alignment of the COLLI project on <abbrev xmlns:xlink="http://www.w3.org/1999/xlink" xlink:title="Barcode of Life Data System" id="ABBRID0EGOAC" xlink:type="simple">BOLD</abbrev> webportal. Above two taxa relative to all other entries in COLLI, and below, within the <italic><tp:taxon-name><tp:taxon-name-part taxon-name-part-type="genus" reg="Liodessus">L.</tp:taxon-name-part><tp:taxon-name-part taxon-name-part-type="species" reg="bogotensis">bogotensis</tp:taxon-name-part></tp:taxon-name></italic> complex. Numbers above indicate nucleotide position in the 658 bp alignment.</p></caption><table id="TID0EQDBG" rules="all"><tbody><tr><th rowspan="1" colspan="1">Taxon, Number of sequences</th><th rowspan="1" colspan="1">19</th><th rowspan="1" colspan="1">22</th><th rowspan="1" colspan="1">25</th><th rowspan="1" colspan="1">49</th><th rowspan="1" colspan="1">58</th><th rowspan="1" colspan="1">59</th><th rowspan="1" colspan="1">82</th><th rowspan="1" colspan="1">88</th><th rowspan="1" colspan="1">91</th><th rowspan="1" colspan="1">106</th><th rowspan="1" colspan="1">127</th><th rowspan="1" colspan="1">206</th><th rowspan="1" colspan="1">217</th><th rowspan="1" colspan="1">223</th><th rowspan="1" colspan="1">232</th><th rowspan="1" colspan="1">256</th><th rowspan="1" colspan="1">286</th><th rowspan="1" colspan="1">290</th><th rowspan="1" colspan="1">304</th><th rowspan="1" colspan="1">316</th><th rowspan="1" colspan="1">325</th></tr><tr><td rowspan="1" colspan="1"><italic><tp:taxon-name><tp:taxon-name-part taxon-name-part-type="genus" reg="Liodessus">Liodessus</tp:taxon-name-part><tp:taxon-name-part taxon-name-part-type="species" reg="santarosita">santarosita</tp:taxon-name-part></tp:taxon-name></italic> (6)</td><td rowspan="1" colspan="1">
                  <bold>C</bold>
                </td><td rowspan="1" colspan="1"/><td rowspan="1" colspan="1">
                  <bold>T</bold>
                </td><td rowspan="1" colspan="1">
                  <bold>C</bold>
                </td><td rowspan="1" colspan="1">
                  <bold>T</bold>
                </td><td rowspan="1" colspan="1"/><td rowspan="1" colspan="1"/><td rowspan="1" colspan="1"/><td rowspan="1" colspan="1">
                  <bold>A</bold>
                </td><td rowspan="1" colspan="1"/><td rowspan="1" colspan="1"/><td rowspan="1" colspan="1">
                  <bold>C</bold>
                </td><td rowspan="1" colspan="1"/><td rowspan="1" colspan="1">
                  <bold>T</bold>
                </td><td rowspan="1" colspan="1">
                  <bold>A</bold>
                </td><td rowspan="1" colspan="1">
                  <bold>C</bold>
                </td><td rowspan="1" colspan="1">
                  <bold>T</bold>
                </td><td rowspan="1" colspan="1">
                  <bold>A</bold>
                </td><td rowspan="1" colspan="1"/><td rowspan="1" colspan="1"/><td rowspan="1" colspan="1"/></tr><tr><td rowspan="1" colspan="1"><italic><tp:taxon-name><tp:taxon-name-part taxon-name-part-type="genus" reg="Liodessus">Liodessus</tp:taxon-name-part><tp:taxon-name-part taxon-name-part-type="species" reg="bogotensis">bogotensis</tp:taxon-name-part></tp:taxon-name></italic> (55)</td><td rowspan="1" colspan="1"/><td rowspan="1" colspan="1"/><td rowspan="1" colspan="1"/><td rowspan="1" colspan="1"/><td rowspan="1" colspan="1"/><td rowspan="1" colspan="1"/><td rowspan="1" colspan="1"/><td rowspan="1" colspan="1"/><td rowspan="1" colspan="1"/><td rowspan="1" colspan="1"/><td rowspan="1" colspan="1"/><td rowspan="1" colspan="1"/><td rowspan="1" colspan="1"/><td rowspan="1" colspan="1"/><td rowspan="1" colspan="1"/><td rowspan="1" colspan="1"/><td rowspan="1" colspan="1"/><td rowspan="1" colspan="1"/><td rowspan="1" colspan="1"/><td rowspan="1" colspan="1"/><td rowspan="1" colspan="1"/></tr><tr><td rowspan="1" colspan="1"><italic><tp:taxon-name><tp:taxon-name-part taxon-name-part-type="genus" reg="Liodessus">L.</tp:taxon-name-part><tp:taxon-name-part taxon-name-part-type="species" reg="bogotensis">bogotensis</tp:taxon-name-part><tp:taxon-name-part taxon-name-part-type="subspecies" reg="almorzadero">almorzadero</tp:taxon-name-part></tp:taxon-name></italic> (4)</td><td rowspan="1" colspan="1"/><td rowspan="1" colspan="1"/><td rowspan="1" colspan="1">
                  <bold>G</bold>
                </td><td rowspan="1" colspan="1"/><td rowspan="1" colspan="1"/><td rowspan="1" colspan="1"/><td rowspan="1" colspan="1"/><td rowspan="1" colspan="1">
                  <bold>A</bold>
                </td><td rowspan="1" colspan="1"/><td rowspan="1" colspan="1"/><td rowspan="1" colspan="1"/><td rowspan="1" colspan="1"/><td rowspan="1" colspan="1"/><td rowspan="1" colspan="1"/><td rowspan="1" colspan="1"/><td rowspan="1" colspan="1"/><td rowspan="1" colspan="1"/><td rowspan="1" colspan="1"/><td rowspan="1" colspan="1"/><td rowspan="1" colspan="1"/><td rowspan="1" colspan="1"/></tr><tr><td rowspan="1" colspan="1"><italic><tp:taxon-name><tp:taxon-name-part taxon-name-part-type="genus" reg="Liodessus">L.</tp:taxon-name-part><tp:taxon-name-part taxon-name-part-type="species" reg="bogotensis">bogotensis</tp:taxon-name-part><tp:taxon-name-part taxon-name-part-type="subspecies" reg="bogotensis">bogotensis</tp:taxon-name-part></tp:taxon-name></italic> (21)</td><td rowspan="1" colspan="1"/><td rowspan="1" colspan="1"/><td rowspan="1" colspan="1"/><td rowspan="1" colspan="1"/><td rowspan="1" colspan="1"/><td rowspan="1" colspan="1">
                  <bold>T</bold>
                </td><td rowspan="1" colspan="1"/><td rowspan="1" colspan="1"/><td rowspan="1" colspan="1"/><td rowspan="1" colspan="1"/><td rowspan="1" colspan="1"/><td rowspan="1" colspan="1"/><td rowspan="1" colspan="1"/><td rowspan="1" colspan="1"/><td rowspan="1" colspan="1"/><td rowspan="1" colspan="1"/><td rowspan="1" colspan="1"/><td rowspan="1" colspan="1"/><td rowspan="1" colspan="1"/><td rowspan="1" colspan="1"/><td rowspan="1" colspan="1"/></tr><tr><td rowspan="1" colspan="1"><italic><tp:taxon-name><tp:taxon-name-part taxon-name-part-type="genus" reg="Liodessus">L.</tp:taxon-name-part><tp:taxon-name-part taxon-name-part-type="species" reg="bogotensis">bogotensis</tp:taxon-name-part><tp:taxon-name-part taxon-name-part-type="subspecies" reg="chingaza">chingaza</tp:taxon-name-part></tp:taxon-name></italic> (16)</td><td rowspan="1" colspan="1"/><td rowspan="1" colspan="1">
                  <bold>A</bold>
                </td><td rowspan="1" colspan="1"/><td rowspan="1" colspan="1"/><td rowspan="1" colspan="1"/><td rowspan="1" colspan="1"/><td rowspan="1" colspan="1"/><td rowspan="1" colspan="1"/><td rowspan="1" colspan="1"/><td rowspan="1" colspan="1">
                  <bold>T</bold>
                </td><td rowspan="1" colspan="1">
                  <bold>C</bold>
                </td><td rowspan="1" colspan="1"/><td rowspan="1" colspan="1"/><td rowspan="1" colspan="1"/><td rowspan="1" colspan="1"/><td rowspan="1" colspan="1"/><td rowspan="1" colspan="1"/><td rowspan="1" colspan="1"/><td rowspan="1" colspan="1"/><td rowspan="1" colspan="1"/><td rowspan="1" colspan="1"/></tr><tr><td rowspan="1" colspan="1"><italic><tp:taxon-name><tp:taxon-name-part taxon-name-part-type="genus" reg="Liodessus">L.</tp:taxon-name-part><tp:taxon-name-part taxon-name-part-type="species" reg="bogotensis">bogotensis</tp:taxon-name-part><tp:taxon-name-part taxon-name-part-type="subspecies" reg="lacunaviridis">lacunaviridis</tp:taxon-name-part></tp:taxon-name></italic> (4)</td><td rowspan="1" colspan="1"/><td rowspan="1" colspan="1"/><td rowspan="1" colspan="1"/><td rowspan="1" colspan="1"/><td rowspan="1" colspan="1"/><td rowspan="1" colspan="1"/><td rowspan="1" colspan="1">
                  <bold>C</bold>
                </td><td rowspan="1" colspan="1"/><td rowspan="1" colspan="1"/><td rowspan="1" colspan="1"/><td rowspan="1" colspan="1"/><td rowspan="1" colspan="1"/><td rowspan="1" colspan="1"/><td rowspan="1" colspan="1"/><td rowspan="1" colspan="1"/><td rowspan="1" colspan="1"/><td rowspan="1" colspan="1"/><td rowspan="1" colspan="1"/><td rowspan="1" colspan="1">
                  <bold>A</bold>
                </td><td rowspan="1" colspan="1">
                  <bold>A</bold>
                </td><td rowspan="1" colspan="1">
                  <bold>G</bold>
                </td></tr><tr><td rowspan="1" colspan="1"><italic><tp:taxon-name><tp:taxon-name-part taxon-name-part-type="genus" reg="Liodessus">L.</tp:taxon-name-part><tp:taxon-name-part taxon-name-part-type="species" reg="bogotensis">bogotensis</tp:taxon-name-part><tp:taxon-name-part taxon-name-part-type="subspecies" reg="matarredonda">matarredonda</tp:taxon-name-part></tp:taxon-name></italic> (5)</td><td rowspan="1" colspan="1"/><td rowspan="1" colspan="1"/><td rowspan="1" colspan="1"/><td rowspan="1" colspan="1"/><td rowspan="1" colspan="1"/><td rowspan="1" colspan="1"/><td rowspan="1" colspan="1"/><td rowspan="1" colspan="1"/><td rowspan="1" colspan="1"/><td rowspan="1" colspan="1"/><td rowspan="1" colspan="1"/><td rowspan="1" colspan="1"/><td rowspan="1" colspan="1">
                  <bold>G</bold>
                </td><td rowspan="1" colspan="1"/><td rowspan="1" colspan="1"/><td rowspan="1" colspan="1"/><td rowspan="1" colspan="1"/><td rowspan="1" colspan="1"/><td rowspan="1" colspan="1"/><td rowspan="1" colspan="1"/><td rowspan="1" colspan="1"/></tr><tr><td rowspan="1" colspan="1"><italic><tp:taxon-name><tp:taxon-name-part taxon-name-part-type="genus" reg="Liodessus">L.</tp:taxon-name-part><tp:taxon-name-part taxon-name-part-type="species" reg="bogotensis">bogotensis</tp:taxon-name-part><tp:taxon-name-part taxon-name-part-type="subspecies" reg="sumapaz">sumapaz</tp:taxon-name-part></tp:taxon-name></italic> (5)</td><td rowspan="1" colspan="1"/><td rowspan="1" colspan="1"/><td rowspan="1" colspan="1"/><td rowspan="1" colspan="1"/><td rowspan="1" colspan="1"/><td rowspan="1" colspan="1"/><td rowspan="1" colspan="1"/><td rowspan="1" colspan="1"/><td rowspan="1" colspan="1"/><td rowspan="1" colspan="1"/><td rowspan="1" colspan="1"/><td rowspan="1" colspan="1"/><td rowspan="1" colspan="1"/><td rowspan="1" colspan="1"/><td rowspan="1" colspan="1"/><td rowspan="1" colspan="1"/><td rowspan="1" colspan="1"/><td rowspan="1" colspan="1"/><td rowspan="1" colspan="1"/><td rowspan="1" colspan="1"/><td rowspan="1" colspan="1"/></tr><tr><td rowspan="1" colspan="1"/><td rowspan="1" colspan="1">
                  <bold>331</bold>
                </td><td rowspan="1" colspan="1">
                  <bold>334</bold>
                </td><td rowspan="1" colspan="1">
                  <bold>337</bold>
                </td><td rowspan="1" colspan="1">
                  <bold>352</bold>
                </td><td rowspan="1" colspan="1">
                  <bold>355</bold>
                </td><td rowspan="1" colspan="1">
                  <bold>358</bold>
                </td><td rowspan="1" colspan="1">
                  <bold>412</bold>
                </td><td rowspan="1" colspan="1">
                  <bold>421</bold>
                </td><td rowspan="1" colspan="1">
                  <bold>445</bold>
                </td><td rowspan="1" colspan="1">
                  <bold>472</bold>
                </td><td rowspan="1" colspan="1">
                  <bold>473</bold>
                </td><td rowspan="1" colspan="1">
                  <bold>490</bold>
                </td><td rowspan="1" colspan="1">
                  <bold>511</bold>
                </td><td rowspan="1" colspan="1">
                  <bold>542</bold>
                </td><td rowspan="1" colspan="1">
                  <bold>547</bold>
                </td><td rowspan="1" colspan="1">
                  <bold>548</bold>
                </td><td rowspan="1" colspan="1">
                  <bold>553</bold>
                </td><td rowspan="1" colspan="1">
                  <bold>586</bold>
                </td><td rowspan="1" colspan="1">
                  <bold>616</bold>
                </td><td rowspan="1" colspan="1">
                  <bold>643</bold>
                </td><td rowspan="1" colspan="1">
                  <bold>655</bold>
                </td></tr><tr><td rowspan="1" colspan="1">
                  <italic>
                    <tp:taxon-name><tp:taxon-name-part taxon-name-part-type="genus" reg="Liodessus">Liodessus</tp:taxon-name-part><tp:taxon-name-part taxon-name-part-type="species" reg="santarosita">santarosita</tp:taxon-name-part></tp:taxon-name>
                  </italic>
                </td><td rowspan="1" colspan="1"/><td rowspan="1" colspan="1">
                  <bold>G</bold>
                </td><td rowspan="1" colspan="1">
                  <bold>T</bold>
                </td><td rowspan="1" colspan="1">
                  <bold>A</bold>
                </td><td rowspan="1" colspan="1"/><td rowspan="1" colspan="1">
                  <bold>C</bold>
                </td><td rowspan="1" colspan="1"/><td rowspan="1" colspan="1"/><td rowspan="1" colspan="1">
                  <bold>C</bold>
                </td><td rowspan="1" colspan="1"/><td rowspan="1" colspan="1"/><td rowspan="1" colspan="1"/><td rowspan="1" colspan="1"/><td rowspan="1" colspan="1"/><td rowspan="1" colspan="1"/><td rowspan="1" colspan="1"/><td rowspan="1" colspan="1">
                  <bold>G</bold>
                </td><td rowspan="1" colspan="1">
                  <bold>A</bold>
                </td><td rowspan="1" colspan="1"/><td rowspan="1" colspan="1">
                  <bold>T</bold>
                </td><td rowspan="1" colspan="1"/></tr><tr><td rowspan="1" colspan="1">
                  <italic>
                    <tp:taxon-name><tp:taxon-name-part taxon-name-part-type="genus" reg="Liodessus">Liodessus</tp:taxon-name-part><tp:taxon-name-part taxon-name-part-type="species" reg="bogotensis">bogotensis</tp:taxon-name-part></tp:taxon-name>
                  </italic>
                </td><td rowspan="1" colspan="1"/><td rowspan="1" colspan="1"/><td rowspan="1" colspan="1"/><td rowspan="1" colspan="1"/><td rowspan="1" colspan="1">
                  <bold>T</bold>
                </td><td rowspan="1" colspan="1"/><td rowspan="1" colspan="1"/><td rowspan="1" colspan="1"/><td rowspan="1" colspan="1"/><td rowspan="1" colspan="1"/><td rowspan="1" colspan="1"/><td rowspan="1" colspan="1"/><td rowspan="1" colspan="1"/><td rowspan="1" colspan="1"/><td rowspan="1" colspan="1">
                  <bold>C</bold>
                </td><td rowspan="1" colspan="1"/><td rowspan="1" colspan="1"/><td rowspan="1" colspan="1"/><td rowspan="1" colspan="1"/><td rowspan="1" colspan="1"/><td rowspan="1" colspan="1"/></tr><tr><td rowspan="1" colspan="1">
                  <italic>
                    <tp:taxon-name><tp:taxon-name-part taxon-name-part-type="genus" reg="Liodessus">L.</tp:taxon-name-part><tp:taxon-name-part taxon-name-part-type="species" reg="bogotensis">bogotensis</tp:taxon-name-part><tp:taxon-name-part taxon-name-part-type="subspecies" reg="almorzadero">almorzadero</tp:taxon-name-part></tp:taxon-name>
                  </italic>
                </td><td rowspan="1" colspan="1"/><td rowspan="1" colspan="1"/><td rowspan="1" colspan="1"/><td rowspan="1" colspan="1"/><td rowspan="1" colspan="1"/><td rowspan="1" colspan="1"/><td rowspan="1" colspan="1"/><td rowspan="1" colspan="1"/><td rowspan="1" colspan="1"/><td rowspan="1" colspan="1"/><td rowspan="1" colspan="1"/><td rowspan="1" colspan="1"/><td rowspan="1" colspan="1"/><td rowspan="1" colspan="1">
                  <bold>T</bold>
                </td><td rowspan="1" colspan="1"/><td rowspan="1" colspan="1"/><td rowspan="1" colspan="1"/><td rowspan="1" colspan="1"/><td rowspan="1" colspan="1"/><td rowspan="1" colspan="1"/><td rowspan="1" colspan="1"/></tr><tr><td rowspan="1" colspan="1">
                  <italic>
                    <tp:taxon-name><tp:taxon-name-part taxon-name-part-type="genus" reg="Liodessus">L.</tp:taxon-name-part><tp:taxon-name-part taxon-name-part-type="species" reg="bogotensis">bogotensis</tp:taxon-name-part><tp:taxon-name-part taxon-name-part-type="subspecies" reg="bogotensis">bogotensis</tp:taxon-name-part></tp:taxon-name>
                  </italic>
                </td><td rowspan="1" colspan="1"/><td rowspan="1" colspan="1"/><td rowspan="1" colspan="1"/><td rowspan="1" colspan="1"/><td rowspan="1" colspan="1"/><td rowspan="1" colspan="1"/><td rowspan="1" colspan="1"/><td rowspan="1" colspan="1"/><td rowspan="1" colspan="1"/><td rowspan="1" colspan="1"/><td rowspan="1" colspan="1"/><td rowspan="1" colspan="1"/><td rowspan="1" colspan="1"/><td rowspan="1" colspan="1"/><td rowspan="1" colspan="1"/><td rowspan="1" colspan="1"/><td rowspan="1" colspan="1"/><td rowspan="1" colspan="1"/><td rowspan="1" colspan="1"/><td rowspan="1" colspan="1"/><td rowspan="1" colspan="1"/></tr><tr><td rowspan="1" colspan="1">
                  <italic>
                    <tp:taxon-name><tp:taxon-name-part taxon-name-part-type="genus" reg="Liodessus">L.</tp:taxon-name-part><tp:taxon-name-part taxon-name-part-type="species" reg="bogotensis">bogotensis</tp:taxon-name-part><tp:taxon-name-part taxon-name-part-type="subspecies" reg="chingaza">chingaza</tp:taxon-name-part></tp:taxon-name>
                  </italic>
                </td><td rowspan="1" colspan="1"/><td rowspan="1" colspan="1"/><td rowspan="1" colspan="1"/><td rowspan="1" colspan="1"/><td rowspan="1" colspan="1"/><td rowspan="1" colspan="1"/><td rowspan="1" colspan="1"/><td rowspan="1" colspan="1"/><td rowspan="1" colspan="1"/><td rowspan="1" colspan="1">
                  <bold>G</bold>
                </td><td rowspan="1" colspan="1"/><td rowspan="1" colspan="1">
                  <bold>C</bold>
                </td><td rowspan="1" colspan="1"/><td rowspan="1" colspan="1"/><td rowspan="1" colspan="1"/><td rowspan="1" colspan="1"/><td rowspan="1" colspan="1"/><td rowspan="1" colspan="1"/><td rowspan="1" colspan="1"/><td rowspan="1" colspan="1"/><td rowspan="1" colspan="1">
                  <bold>G</bold>
                </td></tr><tr><td rowspan="1" colspan="1">
                  <italic>
                    <tp:taxon-name><tp:taxon-name-part taxon-name-part-type="genus" reg="Liodessus">L.</tp:taxon-name-part><tp:taxon-name-part taxon-name-part-type="species" reg="bogotensis">bogotensis</tp:taxon-name-part><tp:taxon-name-part taxon-name-part-type="subspecies" reg="lacunaviridis">lacunaviridis</tp:taxon-name-part></tp:taxon-name>
                  </italic>
                </td><td rowspan="1" colspan="1">
                  <bold>G</bold>
                </td><td rowspan="1" colspan="1"/><td rowspan="1" colspan="1"/><td rowspan="1" colspan="1"/><td rowspan="1" colspan="1"/><td rowspan="1" colspan="1"/><td rowspan="1" colspan="1">
                  <bold>G</bold>
                </td><td rowspan="1" colspan="1">
                  <bold>C</bold>
                </td><td rowspan="1" colspan="1"/><td rowspan="1" colspan="1"/><td rowspan="1" colspan="1"/><td rowspan="1" colspan="1"/><td rowspan="1" colspan="1"/><td rowspan="1" colspan="1"/><td rowspan="1" colspan="1"/><td rowspan="1" colspan="1">
                  <bold>T</bold>
                </td><td rowspan="1" colspan="1"/><td rowspan="1" colspan="1"/><td rowspan="1" colspan="1">
                  <bold>T</bold>
                </td><td rowspan="1" colspan="1"/><td rowspan="1" colspan="1"/></tr><tr><td rowspan="1" colspan="1">
                  <italic>
                    <tp:taxon-name><tp:taxon-name-part taxon-name-part-type="genus" reg="Liodessus">L.</tp:taxon-name-part><tp:taxon-name-part taxon-name-part-type="species" reg="bogotensis">bogotensis</tp:taxon-name-part><tp:taxon-name-part taxon-name-part-type="subspecies" reg="matarredonda">matarredonda</tp:taxon-name-part></tp:taxon-name>
                  </italic>
                </td><td rowspan="1" colspan="1"/><td rowspan="1" colspan="1"/><td rowspan="1" colspan="1"/><td rowspan="1" colspan="1"/><td rowspan="1" colspan="1"/><td rowspan="1" colspan="1"/><td rowspan="1" colspan="1"/><td rowspan="1" colspan="1"/><td rowspan="1" colspan="1"/><td rowspan="1" colspan="1"/><td rowspan="1" colspan="1"/><td rowspan="1" colspan="1"/><td rowspan="1" colspan="1"/><td rowspan="1" colspan="1"/><td rowspan="1" colspan="1"/><td rowspan="1" colspan="1"/><td rowspan="1" colspan="1"/><td rowspan="1" colspan="1"/><td rowspan="1" colspan="1"/><td rowspan="1" colspan="1"/><td rowspan="1" colspan="1"/></tr><tr><td rowspan="1" colspan="1">
                  <italic>
                    <tp:taxon-name><tp:taxon-name-part taxon-name-part-type="genus" reg="Liodessus">L.</tp:taxon-name-part><tp:taxon-name-part taxon-name-part-type="species" reg="bogotensis">bogotensis</tp:taxon-name-part><tp:taxon-name-part taxon-name-part-type="subspecies" reg="sumapaz">sumapaz</tp:taxon-name-part></tp:taxon-name>
                  </italic>
                </td><td rowspan="1" colspan="1"/><td rowspan="1" colspan="1"/><td rowspan="1" colspan="1"/><td rowspan="1" colspan="1"/><td rowspan="1" colspan="1"/><td rowspan="1" colspan="1"/><td rowspan="1" colspan="1"/><td rowspan="1" colspan="1"/><td rowspan="1" colspan="1"/><td rowspan="1" colspan="1"/><td rowspan="1" colspan="1">
                  <bold>A</bold>
                </td><td rowspan="1" colspan="1"/><td rowspan="1" colspan="1">
                  <bold>G</bold>
                </td><td rowspan="1" colspan="1"/><td rowspan="1" colspan="1"/><td rowspan="1" colspan="1"/><td rowspan="1" colspan="1"/><td rowspan="1" colspan="1"/><td rowspan="1" colspan="1"/><td rowspan="1" colspan="1"/><td rowspan="1" colspan="1"/></tr></tbody></table></table-wrap><fig id="F1" position="float" orientation="portrait"><object-id xmlns:xlink="http://www.w3.org/1999/xlink" content-type="doi" xlink:type="simple">10.3897/zookeys.1143.97461.figure1</object-id><object-id xmlns:xlink="http://www.w3.org/1999/xlink" content-type="arpha" xlink:type="simple">EA9F7BF8-5DBD-53CE-9838-13276B9423C0</object-id><label>Figure 1.</label><caption><p>Map of sampling localities <bold>A</bold> overview of northwestern South America showing are of sampling depicted in “B” <bold>B</bold> colored areas represent districts in Páramo: Santanderes (blue), Boyacá (green), and Cundinamarca (brown).</p></caption><graphic xmlns:xlink="http://www.w3.org/1999/xlink" xlink:href="zookeys-1143-165_article-97461__-g001.jpg" position="float" orientation="portrait" xlink:type="simple" id="oo_803535.jpg"><uri content-type="original_file" xlink:type="simple">https://binary.pensoft.net/fig/803535</uri></graphic></fig></tp:treatment-sec></tp:taxon-treatment>
